# Supplementary material for: Identification of Key MicroRNAs and Mechanisms in Prostate Cancer Evolution Based on Biomarker Prioritization Model and Carcinogenic Survey
Source: Front Genet. 2021 Jan 15;11:596826. doi: 10.3389/fgene.2020.596826 (PMC7844321; doi:10.3389/fgene.2020.596826)
Supplement: Supplementary file 2 [file Table_1.XLS]

## Sheet: Result
Table S1. Significant miRNAs screened respectively from PCa occurrence and progression-specific network.
Network system	miRNA symbol	NTG	p-velue	NSR	p-value	NSR/NTG	p-value
PCa occurrence	hsa-miR-155-5p	89	2.80519e-16	30	1.20477e-38	0.337079	1.30303e-35
	hsa-miR-198	50	3.55127e-07	14	4.03656e-26	0.28	6.30354e-28
	hsa-miR-125b-5p	45	7.1504e-05	12	6.17709e-23	0.266667	3.95225e-26
	hsa-miR-320a	46	2.25694e-05	12	6.17709e-23	0.26087	2.96104e-25
	hsa-miR-22-3p	83	9.81066e-16	19	1.20986e-32	0.228916	8.02263e-19
	hsa-miR-1-3p	69	2.73212e-13	15	1.44821e-27	0.217391	1.21127e-16
	hsa-miR-29a-3p	70	1.56574e-13	15	1.44821e-27	0.214286	4.95867e-16
	hsa-miR-182-5p	47	7.21162e-06	10	1.10214e-17	0.212766	8.0538e-16
	hsa-miR-338-3p	39	0.0129874	8	4.60377e-12	0.205128	3.11642e-14
	hsa-miR-145-5p	56	7.98242e-10	11	5.64139e-21	0.196429	2.32484e-12
	hsa-miR-15b-5p	287	2.86986e-41	53	5.73972e-42	0.184669	2.29428e-10
	hsa-miR-24-3p	39	0.0129874	7	9.07158e-09	0.179487	2.36924e-09
	hsa-miR-26a-5p	52	6.19536e-08	9	1.12224e-14	0.173077	4.59737e-08
	hsa-miR-34a-5p	58	1.6591e-10	9	1.12224e-14	0.155172	0.00011533
	hsa-miR-30c-5p	78	8.41601e-15	12	6.17709e-23	0.153846	0.000223746
	hsa-miR-27b-3p	201	6.4457e-39	28	3.49028e-36	0.139303	0.0260504
	hsa-miR-499a-5p	73	5.81195e-14	10	1.10214e-17	0.136986	0.0424943
PCa progression	hsa-miR-145-5p	57	1.42724e-11	17	3.89155e-48	0.298246	7.91969e-40
	hsa-miR-34a-5p	59	7.84672e-13	14	8.91032e-43	0.237288	7.25239e-31
	hsa-miR-24-3p	43	0.00290646	10	3.83373e-30	0.232558	2.719e-30
	hsa-miR-1-3p	75	1.75912e-19	17	3.89155e-48	0.226667	1.52264e-29
	hsa-miR-198	47	2.33462e-05	9	3.59607e-25	0.191489	3.5489e-22
	hsa-miR-491-5p	67	1.31585e-16	12	3.90902e-37	0.179104	2.08287e-18
	hsa-miR-22-3p	82	5.77802e-21	14	8.91032e-43	0.170732	5.03382e-16
	hsa-miR-125b-5p	48	4.90678e-06	8	2.41766e-20	0.166667	7.2908e-15
	hsa-miR-214-3p	42	0.00747185	7	4.27939e-15	0.166667	7.2908e-15
	hsa-miR-19b-3p	73	1.14833e-18	12	3.90902e-37	0.164384	3.69898e-14
	hsa-miR-324-5p	44	0.0011178	7	4.27939e-15	0.159091	9.73252e-13
	hsa-miR-182-5p	44	0.0011178	7	4.27939e-15	0.159091	9.73252e-13
	hsa-miR-495-3p	47	2.33462e-05	7	4.27939e-15	0.148936	8.98375e-10
	hsa-miR-132-3p	48	4.90678e-06	7	4.27939e-15	0.145833	6.80039e-09
	hsa-miR-144-3p	62	1.43282e-14	9	3.59607e-25	0.145161	1.03913e-08
	hsa-miR-10b-5p	67	1.31585e-16	9	3.59607e-25	0.134328	5.68994e-06
	hsa-miR-499a-5p	76	9.3731e-20	10	3.83373e-30	0.131579	2.54362e-05
	hsa-miR-33b-5p	89	7.82241e-23	11	2.8733e-34	0.123596	0.000985379
	hsa-miR-101-3p	77	7.93047e-20	9	3.59607e-25	0.116883	0.0131805
Yellow: miRNAs shared by two network systems. The statistical significance was calculated using Wilcoxon signed-rank test.
Abbreviations：PCa: prostate cancer; NTG: number of targeted genes; NSR: number of single-line regulation.
