# Supplementary material for: Identification of Key MicroRNAs and Mechanisms in Prostate Cancer Evolution Based on Biomarker Prioritization Model and Carcinogenic Survey
Source: Front Genet. 2021 Jan 15;11:596826. doi: 10.3389/fgene.2020.596826 (PMC7844321; doi:10.3389/fgene.2020.596826)
Supplement: Supplementary file 3 [file Table_2.XLS]

## Sheet: BP
Table S2. Significant GO and KEGG terms enrich by key miRNAs-mRNAs identified for PCa carcinogenesis understanding.
Category	Term	Genes	p-value
GOTERM_BP_DIRECT	GO:0008284~positive regulation of cell proliferation	KLF5, FGFR2, SSBP3, E2F3, TNC, TTK, SOX4, ISL1, IRS1, NTRK3, MYOCD, CCND2, XBP1, BCL2, ILK, SYF2, PDGFRA, PDGFC, PBX1, BAMBI	1.50839e-07
	GO:0045944~positive regulation of transcription from RNA polymerase II promoter	FGFR2, KLF5, PPARA, MEF2A, SSBP3, MYO6, E2F5, MET, MITF, ESR1, SOX4, NR3C1, ISL1, FOXO4, SRF, MEIS2, MYOCD, XBP1, GATA3, BCL11A, PPP3CB, LRP6, PSIP1, PBX1, PPP3CA, BCL9	9.75817e-06
	GO:0006366~transcription from RNA polymerase II promoter	KLF5, SSBP3, MEF2A, MITF, ESR1, SOX5, SOX4, NR3C1, FOXO4, ISL1, SRF, MAX, MEIS2, MYOCD, XBP1, PIR, GATA3, PBX1	1.14545e-05
	GO:0000122~negative regulation of transcription from RNA polymerase II promoter	ZFP36, KLF5, FGFR2, PPARA, MEF2A, MITF, ESR1, TRIB3, WWC2, SNAI2, ISL1, TCEAL1, CBX7, TSC22D3, MEIS2, MYOCD, XBP1, GATA3, BCL11A, JAZF1, DNAJB5	2.47869e-05
	GO:0060070~canonical Wnt signaling pathway	LRP6, SOX4, SNAI2, TCF7L1, FZD7, BCL9, APC	0.000160664
	GO:0048146~positive regulation of fibroblast proliferation	FBLN1, PDGFRA, ESR1, PDGFC, DDR2, ANXA2	0.000179631
	GO:0070373~negative regulation of ERK1 and ERK2 cascade	SPRY2, FBLN1, DUSP3, XBP1, NDRG2, TIMP3	0.00025222
	GO:0048565~digestive tract development	FGFR2, MYOCD, FAT4, GATA3, PDGFC	0.000362663
	GO:0007507~heart development	NTRK3, PPARA, MEF2A, CASP7, GATA3, PPP3CB, SOX4, GJA1, SRF	0.000437573
	GO:0030335~positive regulation of cell migration	NTRK3, XBP1, PODXL, ILK, PDGFRA, SEMA4C, PDGFC, SNAI2, APC	0.000455723
	GO:0018107~peptidyl-threonine phosphorylation	CDK1, BCL2, TTK, CHEK1, MAP3K12	0.000499766
	GO:0042493~response to drug	CDK1, SLC8A1, MYO6, LGALS1, BCL2, GATA3, MAOB, FABP3, SRD5A1, HSPD1, CBX7	0.000823279
	GO:0051150~regulation of smooth muscle cell differentiation	FGFR2, MYOCD, SRF	0.00138595
	GO:0071333~cellular response to glucose stimulus	XBP1, LGALS1, SOX4, PPP3CA, SRF	0.00164873
	GO:0008285~negative regulation of cell proliferation	SPRY2, MYOCD, SSTR1, GATA3, FABP3, SOX4, ADAMTS1, AXIN2, MXI1, FOXO4, SRF, APC	0.00179163
	GO:0048678~response to axon injury	NTRK3, CDK1, MAX, LGALS1	0.00225212
	GO:0001933~negative regulation of protein phosphorylation	CORO1C, NTRK3, FBLN1, LRP6, SLIT2	0.00296963
	GO:0000082~G1/S transition of mitotic cell cycle	CCNE2, CDK1, DHFR, RRM2, PPP3CA, RCC1	0.00325142
	GO:0051091~positive regulation of sequence-specific DNA binding transcription factor activity	MYOCD, LRP6, ESR1, PPP3CA, DDR2, SRF	0.00368254
	GO:0001764~neuron migration	NTRK3, GATA3, AXL, GJA1, SRF, DDIT4	0.00368254
	GO:0018108~peptidyl-tyrosine phosphorylation	FGFR2, NTRK3, MET, PDGFRA, AXL, TTK, DDR2	0.00393317
	GO:0070059~intrinsic apoptotic signaling pathway in response to endoplasmic reticulum stress	XBP1, BCL2, TRIB3, PMAIP1	0.00402489
	GO:0010628~positive regulation of gene expression	NTRK3, SPRY2, CDK1, FBLN1, RAB3GAP1, TNC, MITF, GJA1, EPB41L4B	0.00426597
	GO:0045893~positive regulation of transcription, DNA-templated	KLF5, PPARA, E2F3, MYOCD, GATA3, ILK, MITF, PPP3CB, LRP6, ESR1, SOX4, BAMBI, FZD7	0.00472177
	GO:0090090~negative regulation of canonical Wnt signaling pathway	CYLD, LRP6, ISL1, AXIN2, SNAI2, IGFBP4, APC	0.00534588
	GO:0007162~negative regulation of cell adhesion	FBLN1, PODXL, TNC, JAM2	0.00557107
	GO:0090263~positive regulation of canonical Wnt signaling pathway	FGFR2, ILK, LRP6, SOX4, BAMBI, AXIN2	0.00647001
	GO:0003215~cardiac right ventricle morphogenesis	GATA3, SOX4, ISL1	0.00689029
	GO:0001666~response to hypoxia	PPARA, MYOCD, ANG, TGFBR3, HSPD1, SRF, DDIT4	0.00689648
	GO:0006470~protein dephosphorylation	PPM1G, BCL2, PPP2CB, PPP3CB, PPM1L, PPP3CA	0.00791519
	GO:0001658~branching involved in ureteric bud morphogenesis	FAT4, BCL2, ILK, PBX1	0.00794403
	GO:0060065~uterus development	MYOCD, GATA3, ESR1	0.0079874
	GO:0031103~axon regeneration	DHFR, BCL2, ISL1	0.0079874
	GO:0060347~heart trabecula formation	TGFBR3, ADAMTS1, SRF	0.0079874
	GO:0048538~thymus development	BCL2, GATA3, PBX1, SRF	0.0084795
	GO:0007095~mitotic G2 DNA damage checkpoint	CDK1, SYF2, FOXO4	0.0091575
	GO:0051897~positive regulation of protein kinase B signaling	SPRY2, XBP1, GATA3, ILK, AXL	0.00923991
	GO:0008283~cell proliferation	CDK1, SLC29A2, BCL2, ILK, MET, AXIN2, BIN1, IGFBP4, TACC1, DDIT4	0.0099323
	GO:0001701~in utero embryonic development	FGFR2, DUSP3, GATA3, SYF2, APBA2, GJA1, SRF	0.0101946
	GO:0045600~positive regulation of fat cell differentiation	ZFP36, KLF5, XBP1, SNAI2	0.0108301
	GO:0042542~response to hydrogen peroxide	SLC8A1, BCL2, PPP2CB, HSPD1	0.0135215
	GO:0030336~negative regulation of cell migration	CLIC4, BCL2, RRAS, SRF, SLIT2	0.0140442
	GO:0021987~cerebral cortex development	FAT4, LRP6, SRD5A1, TACC1	0.0173747
	GO:0060045~positive regulation of cardiac muscle cell proliferation	FGFR2, CDK1, TGFBR3	0.0192675
	GO:0045471~response to ethanol	NTRK3, CDK1, TNC, GATA3, MAOB	0.0195772
	GO:0000083~regulation of transcription involved in G1/S transition of mitotic cell cycle	CDK1, DHFR, RRM2	0.0209689
	GO:0001836~release of cytochrome c from mitochondria	BCL2, CLU, PMAIP1	0.0209689
	GO:0048754~branching morphogenesis of an epithelial tube	CLIC4, MET, SLIT2	0.0209689
	GO:0071353~cellular response to interleukin-4	XBP1, GATA3, IMPDH2	0.0227304
	GO:0007569~cell aging	CDK1, BCL2, ILK	0.0245507
	GO:0070372~regulation of ERK1 and ERK2 cascade	FGFR2, RRAS, TGFBR3	0.0245507
	GO:0055010~ventricular cardiac muscle tissue morphogenesis	FGFR2, TGFBR3, ISL1	0.0245507
	GO:0042327~positive regulation of phosphorylation	ANG, ILK, FZD7	0.0245507
	GO:0030512~negative regulation of transforming growth factor beta receptor signaling pathway	XBP1, TGFBR3, BAMBI, FAM89B	0.0246866
	GO:0043627~response to estrogen	GATA3, ESR1, SRD5A1, HSPD1	0.0257002
	GO:0006997~nucleus organization	CHEK1, BIN1, GOLM1	0.0264286
	GO:0046777~protein autophosphorylation	FGFR2, NTRK3, PDGFRA, TTK, DDR2, MAP3K12	0.0269145
	GO:0016477~cell migration	CDK1, ANG, PODXL, TGFBR3, BAMBI, APC	0.0269145
	GO:0006461~protein complex assembly	CDK1, MAX, SSBP3, MITF, APC	0.02703
	GO:0032868~response to insulin	MAX, PPARA, FABP3, IRS1	0.0277937
	GO:0043065~positive regulation of apoptotic process	NTRK3, CLU, SOX4, HSPD1, PMAIP1, BIN1, SLIT2, APC	0.0281236
	GO:0014065~phosphatidylinositol 3-kinase signaling	XBP1, GATA3, IRS1	0.0283627
	GO:0043029~T cell homeostasis	BCL2, PPP3CB, PMAIP1	0.0283627
	GO:0060523~prostate epithelial cord elongation	FGFR2, ESR1	0.0290162
	GO:1900222~negative regulation of beta-amyloid clearance	MYOCD, SRF	0.0290162
	GO:0042149~cellular response to glucose starvation	XBP1, BCL2, PMAIP1	0.0323947
	GO:0048662~negative regulation of smooth muscle cell proliferation	ANG, ILK, NDRG2	0.0323947
	GO:0018105~peptidyl-serine phosphorylation	CDK1, BCL2, ILK, TTK, MAP3K12	0.034234
	GO:0060325~face morphogenesis	RAB3GAP1, LRP6, RRAS	0.03449
	GO:0007165~signal transduction	IMPA1, PDIA3, LGALS1, MET, ESR1, AXL, GJA1, NR3C1, IRS1, M6PR, DDR2, CORO1C, TNFRSF10D, GATA3, BCL11A, PPP3CB, NDRG2, TRIP10, IGFBP4	0.0346916
	GO:0001934~positive regulation of protein phosphorylation	NTRK3, CCND2, XBP1, AXIN2, ANXA2	0.0359723
	GO:0071392~cellular response to estradiol stimulus	SSTR1, ESR1, SRD5A1	0.0366367
	GO:0016055~Wnt signaling pathway	CYLD, LRP6, NDRG2, AXIN2, TCF7L1, APC	0.0366579
	GO:0034976~response to endoplasmic reticulum stress	PDIA3, XBP1, PPP2CB, TRIB3	0.0370461
	GO:0003257~positive regulation of transcription from RNA polymerase II promoter involved in myocardial precursor cell differentiation	MYOCD, SRF	0.038501
	GO:0045595~regulation of cell differentiation	SPRY2, PLEKHB1, APC	0.0388334
	GO:0032869~cellular response to insulin stimulus	XBP1, TRIB3, SRD5A1, IRS1	0.0395763
	GO:0043524~negative regulation of neuron apoptotic process	BCL2, ILK, AXL, HSPD1, ISL1	0.0405385
	GO:0051402~neuron apoptotic process	MAX, CASP7, BCL2	0.0410791
	GO:2001244~positive regulation of intrinsic apoptotic signaling pathway	BCL2, CLU, PMAIP1	0.0410791
	GO:0050728~negative regulation of inflammatory response	ZFP36, PPARA, GATA3, ISL1	0.0421922
	GO:0001837~epithelial to mesenchymal transition	FGFR2, TGFBR3, SNAI2	0.0433726
	GO:0042060~wound healing	PPARA, TNC, PDGFRA, EPB41L4B	0.043532
	GO:0050821~protein stabilization	STX12, CLU, SOX4, HSPD1, CCT3	0.0444181
	GO:0072593~reactive oxygen species metabolic process	BCL2, PMAIP1, DDIT4	0.0457128
	GO:0032354~response to follicle-stimulating hormone	TGFBR3, SRD5A1	0.0478938
	GO:0071332~cellular response to fructose stimulus	SLC26A6, XBP1	0.0478938
	GO:2000647~negative regulation of stem cell proliferation	FBLN1, SNAI2	0.0478938
	GO:0032534~regulation of microvillus assembly	KLF5, PODXL	0.0478938
GOTERM_CC_DIRECT	GO:0005737~cytoplasm	LDHB, E2F3, MEF2A, IMPA1, E2F5, XPO6, PDLIM5, TTK, CCT3, FOXO4, MXI1, CBX7, MAX, PLEKHB1, CASP7, ILK, RAB23, PDGFC, IMPDH2, ZFP36, CDK1, MYO6, ESR1, GAN, MBNL2, IRS1, SLIT2, TACC1, DDIT4, EPB41L2, PPM1G, ANKRD13B, CLIC4, SSTR1, RRM2, PDGFRA, ADAMTS1, BIN1, TRUB2, MAP3K12, FGFR2, CLU, PABPC4, SOX4, NR3C1, EPB41L4B, RCC1, CAPZB, SRF, CHD9, TSC22D3, XBP1, BCL2, KRT7, PIR, BCL11A, PPP2CB, PPP3CA, NDR…	1.71088e-08
	GO:0005634~nucleus	PPARA, E2F3, MEF2A, E2F5, XPO6, PDIA3, MITF, PMAIP1, FOXO4, MXI1, TCEAL1, SLC35A2, CBX7, CCNE2, SPRY2, MAX, MYOCD, ANG, CASP7, GATA3, PSIP1, RAPGEF5, PDGFC, IMPDH2, ZFP36, CDK1, SSBP3, MYO6, ESR1, MBNL2, ZNF792, IRS1, TACC1, EPB41L2, PPM1G, CCND2, RRM2, PDGFRA, ALDOA, FGFR2, CLU, PABPC4, SOX5, TRIB3, SOX4, CHEK1, NR3C1, RCC1, SRF, TIMP3, TCF7L1, CHD9, TSC22D3, MEIS2, XBP1, BCL2, KRT7, PIR, BCL11A…	9.93373e-08
	GO:0005654~nucleoplasm	PPARA, E2F3, MEF2A, E2F5, MITF, FOXO4, CBX7, TCEAL1, CCNE2, MAX, CASP7, GATA3, ILK, PSIP1, CDK1, MYO6, ESR1, EPB41L2, PPM1G, RAB11FIP2, NAV2, CCND2, RRM2, FGFR2, SOX4, TRIB3, CHEK1, NR3C1, RCC1, SRF, TCF7L1, CHD9, XBP1, BCL11A, PPP3CB, NDRG2, PPP3CA, AXIN2, TRIP10, FEN1, BCL9, APC, KLF5, ACTB, CSTF3, PDCD11, RAD51AP1, ISL1, RNF44, DUSP3, DHFR, PBX1	4.44819e-07
	GO:0005829~cytosol	LDHB, IMPA1, PDLIM5, GJA1, WWC2, PMAIP1, CCT3, FOXO4, CCNE2, SPRY2, CASP7, ILK, PSIP1, PDGFC, IMPDH2, ZFP36, CDK1, MYO6, IRS1, DDIT4, CCND2, CLIC4, RRM2, MAP3K12, ALDOA, CLU, TRIB3, CHEK1, TPM2, CAPZB, CYLD, TSC22D3, XBP1, BCL2, PPP2CB, PPP3CB, UCK2, NDRG2, PPP3CA, AXIN2, TBC1D1, TRIP10, APC, ACTB, PDCD11, ANXA2, DUSP3, DHFR, RGS2, FABP3, HSPD1, DNAJB5	7.01607e-05
	GO:0070062~extracellular exosome	ALDOA, LDHB, IMPA1, PDIA3, RAB3GAP1, CLU, GJA1, CCT3, CAPZB, DDR2, TIMP3, STX12, ANG, FAT4, KRT7, PPP2CB, COL6A3, RAB23, RRAS, PDGFC, NDRG2, TRIP10, ACSL4, IMPDH2, GOLM1, ACTB, CDK1, MYO6, GATM, PODXL, LGALS1, MAOB, AXL, SLIT2, VAT1, ANXA2, EPB41L2, DUSP3, FBLN1, CLIC4, PTP4A2, FABP3, TGFBR3, PPM1L, HSPD1	0.000181367
	GO:0000790~nuclear chromatin	ACTB, MEF2A, RAD51AP1, GATA3, ESR1, RCC1, SNAI2, CBX7, SRF	0.000412942
	GO:0005741~mitochondrial outer membrane	BRI3BP, BCL2, MTX1, MAOB, GJA1, PMAIP1, ACSL4, VAT1	0.00045149
	GO:0043209~myelin sheath	ACTB, SLC25A12, LDHB, PDIA3, BCL2, SRD5A1, HSPD1, CCT3	0.000508832
	GO:0016020~membrane	ALDOA, FGFR2, LDHB, PDLIM5, TNC, TTK, CAPZB, SPRY2, STX12, FAT4, BCL2, NUP210, ILK, RRAS, PPP3CA, ACSL4, IMPDH2, FEN1, ACTB, CDK1, SLC8A1, MYO6, ESR1, M6PR, SLIT2, TACC1, ANXA2, NTRK3, PPM1G, SLC26A6, SEMA4C, PDGFRA, HSPD1, BIN1, MAP3K12	0.00147067
	GO:0009986~cell surface	FGFR2, PDIA3, LGALS1, MET, CLU, AXL, SLIT2, ANXA2, CLIC4, LRP6, TGFBR3, PDGFC, HSPD1, FAM89B	0.0014918
	GO:0031012~extracellular matrix	FGFR2, FBLN1, LGALS1, TNC, COL6A3, ILK, CLU, HSPD1, TIMP3, ANXA2	0.00167
	GO:0031965~nuclear membrane	SLC29A2, MYO6, CCND2, BCL2, NUP210, SCRN1, TRIB3, RCC1	0.00523129
	GO:0005604~basement membrane	FBLN1, TNC, ADAMTS1, TIMP3, ANXA2	0.00599662
	GO:0005615~extracellular space	ACTB, ALDOA, LGALS1, PODXL, TNC, CLU, AXL, CHEK1, TIMP3, SLIT2, ANXA2, FBLN1, ANG, COL6A3, SEMA4C, FABP3, TGFBR3, PDGFC, HSPD1, IGFBP4, ADAMTS5, GOLM1	0.0116521
	GO:0005578~proteinaceous extracellular matrix	FBLN1, LGALS1, COL6A3, TGFBR3, ADAMTS1, TIMP3, SLIT2, ADAMTS5	0.0118673
	GO:0043234~protein complex	ACTB, SSBP3, RAB3GAP1, ILK, MITF, CLU, PDGFRA, NR3C1, HSPD1, FEN1	0.0138561
	GO:0030018~Z disc	SLC8A1, PPP3CB, PPP3CA, BIN1, CAPZB	0.0233167
	GO:0005886~plasma membrane	XPO6, GJA1, CCT3, DDR2, SPRY2, ILK, RAB23, RRAS, PDGFC, MYO6, ESR1, IRS1, SLIT2, EPB41L2, RAB11FIP2, SLC26A6, ANKRD13B, TNFRSF10D, SSTR1, CLIC4, PDGFRA, JAM2, MAP3K12, FGFR2, CACNB2, TRIB3, CHD9, SLC29A2, FAT4, PPP3CB, APBA2, AXIN2, FEN1, APC, KLF5, ACTB, SLC8A1, PODXL, MET, AXL, FZD7, PCDH18, ANXA2, RGS2, TDP1, SLC16A9, PTP4A2, LRP6, HSPD1, BAMBI	0.025445
	GO:0005938~cell cortex	FGFR2, MYO6, AXIN2, TRIP10, ANXA2	0.0266439
	GO:0005925~focal adhesion	ACTB, CORO1C, EPB41L2, PDIA3, TNC, ILK, RRAS, GJA1, DDR2	0.0279021
	GO:0030496~midbody	CDK1, CYLD, CLIC4, TACC1, ANXA2	0.0309942
	GO:0045177~apical part of cell	MYO6, FAT4, CLIC4, EPB41L4B	0.0315749
	GO:0005667~transcription factor complex	MEF2A, E2F3, E2F5, GATA3, PBX1, TCF7L1	0.0326438
	GO:0005739~mitochondrion	LDHB, CDK1, SLC8A1, BRI3BP, GATM, MAOB, CLU, MCAT, SOX4, GJA1, PMAIP1, DDIT4, SLC25A12, RGS2, CLIC4, BCL2, PPP3CA, HSPD1, OAT, FEN1	0.0359948
	GO:0005955~calcineurin complex	PPP3CB, PPP3CA	0.0361571
	GO:0045121~membrane raft	LDHB, STX12, PODXL, GJA1, HSPD1, ANXA2	0.0413613
	GO:0042383~sarcolemma	SLC8A1, COL6A3, PPP3CA, ANXA2	0.043259
	GO:0030315~T-tubule	SLC8A1, PPP3CB, BIN1	0.0473219
GOTERM_MF_DIRECT	GO:0001077~transcriptional activator activity, RNA polymerase II core promoter proximal region sequence-specific binding	KLF5, PPARA, SSBP3, MEF2A, MEIS2, MYOCD, GATA3, MITF, ESR1, SOX4, PBX1, NR3C1, ISL1, SRF	6.53467e-07
	GO:0005515~protein binding	LDHB, MEF2A, XPO6, PDLIM5, TTK, PMAIP1, CCT3, FOXO4, MXI1, CBX7, MYOCD, GATA3, ILK, PSIP1, RAB23, RRAS, PDGFC, MYO6, ZNF792, IRS1, TACC1, LRCH1, NAV2, PDGFRA, BIN1, CLIP4, ADAMTS5, ALDOA, FGFR2, CLU, PABPC4, SOX5, CACNB2, SOX4, CHEK1, RCC1, TIMP3, SRF, MEIS2, STX12, PIR, NDRG2, AXIN2, KLF5, CSTF3, PODXL, LGALS1, MET, CORO1C, NTRK3, RGS2, FABP3, TGFBR3, HSPD1, DNAJB5, PPARA, E2F3, IMPA1, E2F5, PDI…	6.72042e-06
	GO:0004714~transmembrane receptor protein tyrosine kinase activity	FGFR2, NTRK3, MET, PDGFRA, AXL, DDR2	3.43948e-05
	GO:0000978~RNA polymerase II core promoter proximal region sequence-specific DNA binding	ACTB, KLF5, PPARA, MEF2A, SSBP3, MITF, ESR1, NR3C1, ISL1, SRF, MAX, MEIS2, BCL11A, PBX1	5.36531e-05
	GO:0019901~protein kinase binding	ZFP36, MEF2A, TRIB3, CCNE2, SPRY2, CYLD, DUSP3, RAB11FIP2, XBP1, CCND2, ILK, AXIN2, MAP3K12, APC	9.59092e-05
	GO:0008134~transcription factor binding	KLF5, PPARA, PDCD11, MEIS2, E2F5, MYOCD, BCL2, GATA3, ESR1, PBX1, FOXO4, SRF	0.000124875
	GO:0001105~RNA polymerase II transcription coactivator activity	MEF2A, MYOCD, PSIP1, SOX4, ISL1	0.000473035
	GO:0046983~protein dimerization activity	E2F3, E2F5, NUP210, GATA3, MITF, PPP3CB, PPP3CA, MXI1	0.000738922
	GO:0008092~cytoskeletal protein binding	ALDOA, SLC8A1, FABP3, EPB41L4B, ANXA2	0.00128086
	GO:0008013~beta-catenin binding	ESR1, AXIN2, FOXO4, TCF7L1, BCL9, APC	0.00131797
	GO:0003700~transcription factor activity, sequence-specific DNA binding	KLF5, PPARA, E2F3, MEF2A, E2F5, MITF, ESR1, SOX5, SOX4, ZNF792, NR3C1, FOXO4, TCEAL1, SRF, TCF7L1, MAX, TSC22D3, MEIS2, XBP1, GATA3, PBX1	0.00132034
	GO:0043565~sequence-specific DNA binding	KLF5, MAX, PPARA, MEF2A, MEIS2, XBP1, BCL2, ESR1, PBX1, NR3C1, SNAI2, ISL1, FOXO4, TCF7L1	0.00195656
	GO:0042803~protein homodimerization activity	FGFR2, IMPA1, LGALS1, MAOB, TTK, SRF, SLIT2, MAX, RAB11FIP2, ANG, XBP1, BCL2, BCL11A, LRP6, PDGFRA, PDGFC, MAP3K12	0.00243281
	GO:0004722~protein serine/threonine phosphatase activity	PPM1G, PPP2CB, PPP3CB, PPM1L, PPP3CA	0.00258724
	GO:0008201~heparin binding	FGFR2, ANG, NAV2, TGFBR3, ADAMTS1, SLIT2, ADAMTS5	0.00521894
	GO:0001046~core promoter sequence-specific DNA binding	MYOCD, GATA3, ESR1, SOX4	0.00878229
	GO:0051015~actin filament binding	CORO1C, MYO6, CACNB2, TPM2, BIN1, CAPZB	0.0100828
	GO:0001158~enhancer sequence-specific DNA binding	XBP1, GATA3, ISL1	0.0164451
	GO:0001071~nucleic acid binding transcription factor activity	GATA3, SOX4	0.0196883
	GO:0042802~identical protein binding	ACTB, ALDOA, LDHB, IMPA1, ESR1, ZNF792, FOXO4, SLIT2, FBLN1, BCL2, LRP6, BIN1, TRIP10, OAT	0.035156
	GO:0033192~calmodulin-dependent protein phosphatase activity	PPP3CB, PPP3CA	0.0389912
	GO:0008144~drug binding	PPARA, DHFR, PPP3CB, PPP3CA	0.0395497
	GO:0003682~chromatin binding	CDK1, MEF2A, GATA3, PSIP1, ESR1, ISL1, RCC1, SNAI2, CBX7	0.0408863
	GO:0046982~protein heterodimerization activity	MAX, MEF2A, XBP1, BCL2, BCL11A, AXL, SOX4, PBX1, PPP3CA, JAM2	0.0418993
	GO:0005109~frizzled binding	LRP6, BAMBI, FZD7	0.0492164
KEGG_PATHWAY	hsa04310:Wnt signaling pathway	CCND2, PPP3CB, LRP6, PPP3CA, BAMBI, AXIN2, TCF7L1, FZD7, APC	0.000415682
	hsa05166:HTLV-I infection	ZFP36, E2F3, CCND2, XBP1, PDGFRA, PPP3CB, RRAS, CHEK1, PPP3CA, SRF, FZD7, APC	0.000438987
	hsa05215:Prostate cancer	FGFR2, CCNE2, E2F3, BCL2, PDGFRA, PDGFC, TCF7L1	0.00097257
	hsa05206:MicroRNAs in cancer	CCNE2, SPRY2, E2F3, CCND2, BCL2, TNC, MET, PDGFRA, TIMP3, IRS1, DDIT4, APC	0.00117839
	hsa04115:p53 signaling pathway	CCNE2, CDK1, CCND2, RRM2, CHEK1, PMAIP1	0.00174874
	hsa04390:Hippo signaling pathway	ACTB, CCND2, PPP2CB, AXIN2, SNAI2, TCF7L1, FZD7, APC	0.00348399
	hsa04151:PI3K-Akt signaling pathway	FGFR2, CCNE2, CCND2, BCL2, TNC, PPP2CB, COL6A3, MET, PDGFRA, PDGFC, IRS1, DDIT4	0.00509805
	hsa04510:Focal adhesion	ACTB, CCND2, BCL2, TNC, COL6A3, ILK, MET, PDGFRA, PDGFC	0.00533726
	hsa04110:Cell cycle	CCNE2, CDK1, E2F3, E2F5, CCND2, TTK, CHEK1	0.00551094
	hsa04010:MAPK signaling pathway	FGFR2, MAX, DUSP3, PDGFRA, PPP3CB, CACNB2, RRAS, PPP3CA, SRF, MAP3K12	0.00559989
	hsa05200:Pathways in cancer	FGFR2, CCNE2, MAX, E2F3, BCL2, MITF, MET, PDGFRA, AXIN2, TCF7L1, FZD7, APC	0.0130345
	hsa05218:Melanoma	E2F3, MITF, MET, PDGFRA, PDGFC	0.0136748
	hsa04022:cGMP-PKG signaling pathway	MEF2A, SLC8A1, RGS2, PPP3CB, PPP3CA, IRS1, SRF	0.0170445
	hsa05213:Endometrial cancer	ILK, AXIN2, TCF7L1, APC	0.0301929
	hsa05217:Basal cell carcinoma	AXIN2, TCF7L1, FZD7, APC	0.0332648
	hsa05210:Colorectal cancer	BCL2, AXIN2, TCF7L1, APC	0.0471073
Abbreviations：PCa: prostate cancer; GO: gene ontology; BP: biological process; CC: cellular component; MF: molecular function; KEGG: Kyoto Encyclopedia of Genes and Genomes.

## Sheet: CC
Category	Term	Count	%	PValue	Genes	List Total	Pop Hits	Pop Total	Fold Enrichment	Bonferroni	Benjamini	FDR
GOTERM_CC_DIRECT	GO:0005737~cytoplasm	83	48.538	1.71088e-08	LDHB, E2F3, MEF2A, IMPA1, E2F5, XPO6, PDLIM5, TTK, CCT3, FOXO4, MXI1, CBX7, MAX, PLEKHB1, CASP7, ILK, RAB23, PDGFC, IMPDH2, ZFP36, CDK1, MYO6, ESR1, GAN, MBNL2, IRS1, SLIT2, TACC1, DDIT4, EPB41L2, PPM1G, ANKRD13B, CLIC4, SSTR1, RRM2, PDGFRA, ADAMTS1, BIN1, TRUB2, MAP3K12, FGFR2, CLU, PABPC4, SOX4, NR3C1, EPB41L4B, RCC1, CAPZB, SRF, CHD9, TSC22D3, XBP1, BCL2, KRT7, PIR, BCL11A, PPP2CB, PPP3CA, NDR…	168	5222	18224	1.72415	4.4654e-06	4.4654e-06	2.23765e-05
GOTERM_CC_DIRECT	GO:0005634~nucleus	83	48.538	9.93373e-08	PPARA, E2F3, MEF2A, E2F5, XPO6, PDIA3, MITF, PMAIP1, FOXO4, MXI1, TCEAL1, SLC35A2, CBX7, CCNE2, SPRY2, MAX, MYOCD, ANG, CASP7, GATA3, PSIP1, RAPGEF5, PDGFC, IMPDH2, ZFP36, CDK1, SSBP3, MYO6, ESR1, MBNL2, ZNF792, IRS1, TACC1, EPB41L2, PPM1G, CCND2, RRM2, PDGFRA, ALDOA, FGFR2, CLU, PABPC4, SOX5, TRIB3, SOX4, CHEK1, NR3C1, RCC1, SRF, TIMP3, TCF7L1, CHD9, TSC22D3, MEIS2, XBP1, BCL2, KRT7, PIR, BCL11A…	168	5415	18224	1.6627	2.59267e-05	1.29634e-05	0.000129923
GOTERM_CC_DIRECT	GO:0005654~nucleoplasm	52	30.4094	4.44819e-07	PPARA, E2F3, MEF2A, E2F5, MITF, FOXO4, CBX7, TCEAL1, CCNE2, MAX, CASP7, GATA3, ILK, PSIP1, CDK1, MYO6, ESR1, EPB41L2, PPM1G, RAB11FIP2, NAV2, CCND2, RRM2, FGFR2, SOX4, TRIB3, CHEK1, NR3C1, RCC1, SRF, TCF7L1, CHD9, XBP1, BCL11A, PPP3CB, NDRG2, PPP3CA, AXIN2, TRIP10, FEN1, BCL9, APC, KLF5, ACTB, CSTF3, PDCD11, RAD51AP1, ISL1, RNF44, DUSP3, DHFR, PBX1	168	2784	18224	2.02614	0.000116091	3.86985e-05	0.000581775
GOTERM_CC_DIRECT	GO:0005829~cytosol	52	30.4094	7.01607e-05	LDHB, IMPA1, PDLIM5, GJA1, WWC2, PMAIP1, CCT3, FOXO4, CCNE2, SPRY2, CASP7, ILK, PSIP1, PDGFC, IMPDH2, ZFP36, CDK1, MYO6, IRS1, DDIT4, CCND2, CLIC4, RRM2, MAP3K12, ALDOA, CLU, TRIB3, CHEK1, TPM2, CAPZB, CYLD, TSC22D3, XBP1, BCL2, PPP2CB, PPP3CB, UCK2, NDRG2, PPP3CA, AXIN2, TBC1D1, TRIP10, APC, ACTB, PDCD11, ANXA2, DUSP3, DHFR, RGS2, FABP3, HSPD1, DNAJB5	168	3315	18224	1.70159	0.0181459	0.00456768	0.0917238
GOTERM_CC_DIRECT	GO:0070062~extracellular exosome	45	26.3158	0.000181367	ALDOA, LDHB, IMPA1, PDIA3, RAB3GAP1, CLU, GJA1, CCT3, CAPZB, DDR2, TIMP3, STX12, ANG, FAT4, KRT7, PPP2CB, COL6A3, RAB23, RRAS, PDGFC, NDRG2, TRIP10, ACSL4, IMPDH2, GOLM1, ACTB, CDK1, MYO6, GATM, PODXL, LGALS1, MAOB, AXL, SLIT2, VAT1, ANXA2, EPB41L2, DUSP3, FBLN1, CLIC4, PTP4A2, FABP3, TGFBR3, PPM1L, HSPD1	168	2811	18224	1.73655	0.0462379	0.00942352	0.236949
GOTERM_CC_DIRECT	GO:0000790~nuclear chromatin	9	5.26316	0.000412942	ACTB, MEF2A, RAD51AP1, GATA3, ESR1, RCC1, SNAI2, CBX7, SRF	168	193	18224	5.05848	0.102193	0.0178063	0.53874
GOTERM_CC_DIRECT	GO:0005741~mitochondrial outer membrane	8	4.67836	0.00045149	BRI3BP, BCL2, MTX1, MAOB, GJA1, PMAIP1, ACSL4, VAT1	168	149	18224	5.82422	0.111184	0.016697	0.588893
GOTERM_CC_DIRECT	GO:0043209~myelin sheath	8	4.67836	0.000508832	ACTB, SLC25A12, LDHB, PDIA3, BCL2, SRD5A1, HSPD1, CCT3	168	152	18224	5.70927	0.124394	0.0164678	0.663456
GOTERM_CC_DIRECT	GO:0016020~membrane	35	20.4678	0.00147067	ALDOA, FGFR2, LDHB, PDLIM5, TNC, TTK, CAPZB, SPRY2, STX12, FAT4, BCL2, NUP210, ILK, RRAS, PPP3CA, ACSL4, IMPDH2, FEN1, ACTB, CDK1, SLC8A1, MYO6, ESR1, M6PR, SLIT2, TACC1, ANXA2, NTRK3, PPM1G, SLC26A6, SEMA4C, PDGFRA, HSPD1, BIN1, MAP3K12	168	2200	18224	1.72576	0.318956	0.0417829	1.90649
GOTERM_CC_DIRECT	GO:0009986~cell surface	14	8.18713	0.0014918	FGFR2, PDIA3, LGALS1, MET, CLU, AXL, SLIT2, ANXA2, CLIC4, LRP6, TGFBR3, PDGFC, HSPD1, FAM89B	168	542	18224	2.80197	0.322706	0.0382156	1.93363
GOTERM_CC_DIRECT	GO:0031012~extracellular matrix	10	5.84795	0.00167	FGFR2, FBLN1, LGALS1, TNC, COL6A3, ILK, CLU, HSPD1, TIMP3, ANXA2	168	296	18224	3.66474	0.353534	0.0388816	2.16229
GOTERM_CC_DIRECT	GO:0031965~nuclear membrane	8	4.67836	0.00523129	SLC29A2, MYO6, CCND2, BCL2, NUP210, SCRN1, TRIB3, RCC1	168	229	18224	3.78956	0.745626	0.107813	6.62992
GOTERM_CC_DIRECT	GO:0005604~basement membrane	5	2.92398	0.00599662	FBLN1, TNC, ADAMTS1, TIMP3, ANXA2	168	79	18224	6.86558	0.791919	0.11375	7.56509
GOTERM_CC_DIRECT	GO:0005615~extracellular space	22	12.8655	0.0116521	ACTB, ALDOA, LGALS1, PODXL, TNC, CLU, AXL, CHEK1, TIMP3, SLIT2, ANXA2, FBLN1, ANG, COL6A3, SEMA4C, FABP3, TGFBR3, PDGFC, HSPD1, IGFBP4, ADAMTS5, GOLM1	168	1347	18224	1.7717	0.953068	0.19628	14.2121
GOTERM_CC_DIRECT	GO:0005578~proteinaceous extracellular matrix	8	4.67836	0.0118673	FBLN1, LGALS1, COL6A3, TGFBR3, ADAMTS1, TIMP3, SLIT2, ADAMTS5	168	268	18224	3.2381	0.955661	0.187571	14.4561
GOTERM_CC_DIRECT	GO:0043234~protein complex	10	5.84795	0.0138561	ACTB, SSBP3, RAB3GAP1, ILK, MITF, CLU, PDGFRA, NR3C1, HSPD1, FEN1	168	412	18224	2.63292	0.973793	0.203564	16.6808
GOTERM_CC_DIRECT	GO:0030018~Z disc	5	2.92398	0.0233167	SLC8A1, PPP3CB, PPP3CA, BIN1, CAPZB	168	118	18224	4.59645	0.997883	0.30387	26.5503
GOTERM_CC_DIRECT	GO:0005886~plasma membrane	50	29.2398	0.025445	XPO6, GJA1, CCT3, DDR2, SPRY2, ILK, RAB23, RRAS, PDGFC, MYO6, ESR1, IRS1, SLIT2, EPB41L2, RAB11FIP2, SLC26A6, ANKRD13B, TNFRSF10D, SSTR1, CLIC4, PDGFRA, JAM2, MAP3K12, FGFR2, CACNB2, TRIB3, CHD9, SLC29A2, FAT4, PPP3CB, APBA2, AXIN2, FEN1, APC, KLF5, ACTB, SLC8A1, PODXL, MET, AXL, FZD7, PCDH18, ANXA2, RGS2, TDP1, SLC16A9, PTP4A2, LRP6, HSPD1, BAMBI	168	4121	18224	1.31614	0.998802	0.311836	28.6163
GOTERM_CC_DIRECT	GO:0005938~cell cortex	5	2.92398	0.0266439	FGFR2, MYO6, AXIN2, TRIP10, ANXA2	168	123	18224	4.4096	0.999131	0.309933	29.7563
GOTERM_CC_DIRECT	GO:0005925~focal adhesion	9	5.26316	0.0279021	ACTB, CORO1C, EPB41L2, PDIA3, TNC, ILK, RRAS, GJA1, DDR2	168	391	18224	2.49689	0.99938	0.308781	30.9347
GOTERM_CC_DIRECT	GO:0030496~midbody	5	2.92398	0.0309942	CDK1, CYLD, CLIC4, TACC1, ANXA2	168	129	18224	4.2045	0.99973	0.323829	33.7534
GOTERM_CC_DIRECT	GO:0045177~apical part of cell	4	2.33918	0.0315749	MYO6, FAT4, CLIC4, EPB41L4B	168	75	18224	5.7854	0.999769	0.316572	34.2707
GOTERM_CC_DIRECT	GO:0005667~transcription factor complex	6	3.50877	0.0326438	MEF2A, E2F3, E2F5, GATA3, PBX1, TCF7L1	168	193	18224	3.37232	0.999827	0.313821	35.2133
GOTERM_CC_DIRECT	GO:0005739~mitochondrion	20	11.6959	0.0359948	LDHB, CDK1, SLC8A1, BRI3BP, GATM, MAOB, CLU, MCAT, SOX4, GJA1, PMAIP1, DDIT4, SLC25A12, RGS2, CLIC4, BCL2, PPP3CA, HSPD1, OAT, FEN1	168	1331	18224	1.63	0.99993	0.328782	38.0879
GOTERM_CC_DIRECT	GO:0005955~calcineurin complex	2	1.16959	0.0361571	PPP3CB, PPP3CA	168	4	18224	54.2381	0.999933	0.319191	38.2241
GOTERM_CC_DIRECT	GO:0045121~membrane raft	6	3.50877	0.0413613	LDHB, STX12, PODXL, GJA1, HSPD1, ANXA2	168	206	18224	3.1595	0.999984	0.345599	42.4472
GOTERM_CC_DIRECT	GO:0042383~sarcolemma	4	2.33918	0.043259	SLC8A1, COL6A3, PPP3CA, ANXA2	168	85	18224	5.10476	0.99999	0.347853	43.9196
GOTERM_CC_DIRECT	GO:0030315~T-tubule	3	1.75439	0.0473219	SLC8A1, PPP3CB, BIN1	168	38	18224	8.56391	0.999997	0.363574	46.9557
GOTERM_CC_DIRECT	GO:0015629~actin cytoskeleton	6	3.50877	0.0505682	CORO1C, ALDOA, CLIC4, PDLIM5, BIN1, CAPZB	168	218	18224	2.98558	0.999999	0.373135	49.2717
GOTERM_CC_DIRECT	GO:0005794~Golgi apparatus	14	8.18713	0.0541295	KLF5, FGFR2, MYO6, RAB3GAP1, CLU, ESR1, GJA1, SLC35A2, LRP6, HSPD1, NDRG2, AXIN2, GOLM1, BCL9	168	863	18224	1.75975	1	0.38378	51.7048
GOTERM_CC_DIRECT	GO:0005856~cytoskeleton	8	4.67836	0.0550768	ACTB, EPB41L2, SPRY2, GAN, CCT3, EPB41L4B, TRIP10, CAPZB	168	371	18224	2.33911	1	0.379339	52.3335
GOTERM_CC_DIRECT	GO:0005769~early endosome	6	3.50877	0.0597652	ANKRD13B, PTP4A2, LRP6, GJA1, HSPD1, ANXA2	168	229	18224	2.84217	1	0.395065	55.3358
GOTERM_CC_DIRECT	GO:0030027~lamellipodium	5	2.92398	0.0599277	CORO1C, PODXL, ILK, CAPZB, APC	168	160	18224	3.38988	1	0.386619	55.4366
GOTERM_CC_DIRECT	GO:0014704~intercalated disc	3	1.75439	0.0639538	SLC8A1, GJA1, CAPZB	168	45	18224	7.23175	1	0.397906	57.8692
GOTERM_CC_DIRECT	GO:0043231~intracellular membrane-bounded organelle	10	5.84795	0.071701	KLF5, FGFR2, RAB11FIP2, ANKRD13B, TDP1, CASP7, PODXL, CHEK1, TRIP10, IRS1	168	558	18224	1.94402	1	0.425825	62.2087
GOTERM_CC_DIRECT	GO:0005881~cytoplasmic microtubule	3	1.75439	0.0795238	CYLD, AXIN2, APC	168	51	18224	6.38095	1	0.451608	66.1684
GOTERM_CC_DIRECT	GO:0016328~lateral plasma membrane	3	1.75439	0.0849514	CORO1C, GJA1, APC	168	53	18224	6.14016	1	0.465405	68.6866
GOTERM_CC_DIRECT	GO:1990909~Wnt signalosome	2	1.16959	0.0963325	LRP6, APC	168	11	18224	19.7229	1	0.501289	73.4148

## Sheet: MF
Category	Term	Count	%	PValue	Genes	List Total	Pop Hits	Pop Total	Fold Enrichment	Bonferroni	Benjamini	FDR
GOTERM_MF_DIRECT	GO:0001077~transcriptional activator activity, RNA polymerase II core promoter proximal region sequence-specific binding	14	8.18713	6.53467e-07	KLF5, PPARA, SSBP3, MEF2A, MEIS2, MYOCD, GATA3, MITF, ESR1, SOX4, PBX1, NR3C1, ISL1, SRF	168	236	16881	5.96081	0.000265926	0.000265926	0.000913757
GOTERM_MF_DIRECT	GO:0005515~protein binding	116	67.8363	6.72042e-06	LDHB, MEF2A, XPO6, PDLIM5, TTK, PMAIP1, CCT3, FOXO4, MXI1, CBX7, MYOCD, GATA3, ILK, PSIP1, RAB23, RRAS, PDGFC, MYO6, ZNF792, IRS1, TACC1, LRCH1, NAV2, PDGFRA, BIN1, CLIP4, ADAMTS5, ALDOA, FGFR2, CLU, PABPC4, SOX5, CACNB2, SOX4, CHEK1, RCC1, TIMP3, SRF, MEIS2, STX12, PIR, NDRG2, AXIN2, KLF5, CSTF3, PODXL, LGALS1, MET, CORO1C, NTRK3, RGS2, FABP3, TGFBR3, HSPD1, DNAJB5, PPARA, E2F3, IMPA1, E2F5, PDI…	168	8785	16881	1.3268	0.00273148	0.00136667	0.00939693
GOTERM_MF_DIRECT	GO:0004714~transmembrane receptor protein tyrosine kinase activity	6	3.50877	3.43948e-05	FGFR2, NTRK3, MET, PDGFRA, AXL, DDR2	168	38	16881	15.8656	0.0139014	0.00465543	0.0480844
GOTERM_MF_DIRECT	GO:0000978~RNA polymerase II core promoter proximal region sequence-specific DNA binding	14	8.18713	5.36531e-05	ACTB, KLF5, PPARA, MEF2A, SSBP3, MITF, ESR1, NR3C1, ISL1, SRF, MAX, MEIS2, BCL11A, PBX1	168	355	16881	3.96268	0.0216007	0.00544447	0.0749984
GOTERM_MF_DIRECT	GO:0019901~protein kinase binding	14	8.18713	9.59092e-05	ZFP36, MEF2A, TRIB3, CCNE2, SPRY2, CYLD, DUSP3, RAB11FIP2, XBP1, CCND2, ILK, AXIN2, MAP3K12, APC	168	376	16881	3.74136	0.0382848	0.00777698	0.134029
GOTERM_MF_DIRECT	GO:0008134~transcription factor binding	12	7.01754	0.000124875	KLF5, PPARA, PDCD11, MEIS2, E2F5, MYOCD, BCL2, GATA3, ESR1, PBX1, FOXO4, SRF	168	284	16881	4.24572	0.0495572	0.00843543	0.174474
GOTERM_MF_DIRECT	GO:0001105~RNA polymerase II transcription coactivator activity	5	2.92398	0.000473035	MEF2A, MYOCD, PSIP1, SOX4, ISL1	168	37	16881	13.5787	0.175164	0.0271351	0.65943
GOTERM_MF_DIRECT	GO:0046983~protein dimerization activity	8	4.67836	0.000738922	E2F3, E2F5, NUP210, GATA3, MITF, PPP3CB, PPP3CA, MXI1	168	150	16881	5.35905	0.259813	0.0369082	1.02831
GOTERM_MF_DIRECT	GO:0008092~cytoskeletal protein binding	5	2.92398	0.00128086	ALDOA, SLC8A1, FABP3, EPB41L4B, ANXA2	168	48	16881	10.4669	0.406456	0.0563128	1.77625
GOTERM_MF_DIRECT	GO:0008013~beta-catenin binding	6	3.50877	0.00131797	ESR1, AXIN2, FOXO4, TCF7L1, BCL9, APC	168	82	16881	7.35235	0.415364	0.0522615	1.82726
GOTERM_MF_DIRECT	GO:0003700~transcription factor activity, sequence-specific DNA binding	21	12.2807	0.00132034	KLF5, PPARA, E2F3, MEF2A, E2F5, MITF, ESR1, SOX5, SOX4, ZNF792, NR3C1, FOXO4, TCEAL1, SRF, TCF7L1, MAX, TSC22D3, MEIS2, XBP1, GATA3, PBX1	168	961	16881	2.19576	0.415928	0.0477091	1.83052
GOTERM_MF_DIRECT	GO:0043565~sequence-specific DNA binding	14	8.18713	0.00195656	KLF5, MAX, PPARA, MEF2A, MEIS2, XBP1, BCL2, ESR1, PBX1, NR3C1, SNAI2, ISL1, FOXO4, TCF7L1	168	518	16881	2.71573	0.549365	0.0642668	2.70143
GOTERM_MF_DIRECT	GO:0042803~protein homodimerization activity	17	9.94152	0.00243281	FGFR2, IMPA1, LGALS1, MAOB, TTK, SRF, SLIT2, MAX, RAB11FIP2, ANG, XBP1, BCL2, BCL11A, LRP6, PDGFRA, PDGFC, MAP3K12	168	730	16881	2.34	0.628928	0.0734233	3.34866
GOTERM_MF_DIRECT	GO:0004722~protein serine/threonine phosphatase activity	5	2.92398	0.00258724	PPM1G, PPP2CB, PPP3CB, PPM1L, PPP3CA	168	58	16881	8.66225	0.651588	0.072546	3.55766
GOTERM_MF_DIRECT	GO:0008201~heparin binding	7	4.09357	0.00521894	FGFR2, ANG, NAV2, TGFBR3, ADAMTS1, SLIT2, ADAMTS5	168	160	16881	4.39609	0.881123	0.13236	7.05561
GOTERM_MF_DIRECT	GO:0001046~core promoter sequence-specific DNA binding	4	2.33918	0.00878229	MYOCD, GATA3, ESR1, SOX4	168	43	16881	9.34718	0.972407	0.200993	11.6044
GOTERM_MF_DIRECT	GO:0051015~actin filament binding	6	3.50877	0.0100828	CORO1C, MYO6, CACNB2, TPM2, BIN1, CAPZB	168	132	16881	4.56737	0.983829	0.21543	13.2124
GOTERM_MF_DIRECT	GO:0001158~enhancer sequence-specific DNA binding	3	1.75439	0.0164451	XBP1, GATA3, ISL1	168	20	16881	15.0723	0.998828	0.312665	20.6949
GOTERM_MF_DIRECT	GO:0001071~nucleic acid binding transcription factor activity	2	1.16959	0.0196883	GATA3, SOX4	168	2	16881	100.482	0.999694	0.346851	24.2743
GOTERM_MF_DIRECT	GO:0042802~identical protein binding	14	8.18713	0.035156	ACTB, ALDOA, LDHB, IMPA1, ESR1, ZNF792, FOXO4, SLIT2, FBLN1, BCL2, LRP6, BIN1, TRIP10, OAT	168	749	16881	1.87817	1	0.517272	39.3739
GOTERM_MF_DIRECT	GO:0033192~calmodulin-dependent protein phosphatase activity	2	1.16959	0.0389912	PPP3CB, PPP3CA	168	4	16881	50.2411	1	0.537363	42.6581
GOTERM_MF_DIRECT	GO:0008144~drug binding	4	2.33918	0.0395497	PPARA, DHFR, PPP3CB, PPP3CA	168	76	16881	5.28853	1	0.525992	43.1223
GOTERM_MF_DIRECT	GO:0003682~chromatin binding	9	5.26316	0.0408863	CDK1, MEF2A, GATA3, PSIP1, ESR1, ISL1, RCC1, SNAI2, CBX7	168	391	16881	2.31289	1	0.522273	44.2192
GOTERM_MF_DIRECT	GO:0046982~protein heterodimerization activity	10	5.84795	0.0418993	MAX, MEF2A, XBP1, BCL2, BCL11A, AXL, SOX4, PBX1, PPP3CA, JAM2	168	465	16881	2.16091	1	0.516091	45.0374
GOTERM_MF_DIRECT	GO:0005109~frizzled binding	3	1.75439	0.0492164	LRP6, BAMBI, FZD7	168	36	16881	8.37351	1	0.560287	50.6247
GOTERM_MF_DIRECT	GO:0030165~PDZ domain binding	4	2.33918	0.0536595	SLC26A6, TGFBR3, GJA1, FZD7	168	86	16881	4.67359	1	0.578255	53.755
GOTERM_MF_DIRECT	GO:0003779~actin binding	7	4.09357	0.058334	ALDOA, EPB41L2, MYO6, ANG, PDLIM5, TPM2, CAPZB	168	278	16881	2.53013	1	0.595871	56.8488
GOTERM_MF_DIRECT	GO:0003697~single-stranded DNA binding	4	2.33918	0.0647812	SSBP3, RAD51AP1, TDP1, HSPD1	168	93	16881	4.32181	1	0.622252	60.8013
GOTERM_MF_DIRECT	GO:0005114~type II transforming growth factor beta receptor binding	2	1.16959	0.0672394	TGFBR3, BAMBI	168	7	16881	28.7092	1	0.623521	62.2177
GOTERM_MF_DIRECT	GO:0004721~phosphoprotein phosphatase activity	3	1.75439	0.073051	PPP2CB, PPP3CB, PPP3CA	168	45	16881	6.69881	1	0.64268	65.3796
GOTERM_MF_DIRECT	GO:0002020~protease binding	4	2.33918	0.0786749	XBP1, BCL2, TIMP3, ANXA2	168	101	16881	3.97949	1	0.658983	68.2038
GOTERM_MF_DIRECT	GO:0001085~RNA polymerase II transcription factor binding	3	1.75439	0.0787656	MEF2A, XBP1, GATA3	168	47	16881	6.41375	1	0.647765	68.2475
GOTERM_MF_DIRECT	GO:0001078~transcriptional repressor activity, RNA polymerase II core promoter proximal region sequence-specific binding	4	2.33918	0.0976906	PPARA, GATA3, BCL11A, SNAI2	168	111	16881	3.62098	1	0.718561	76.2467
